# Supplementary material for: Self-Assembly of Supramolecular Architectures Driven by σ-Hole Interactions: A Halogen-Bonded 2D Network Based on a Diiminedibromido Gold(III) Complex and Tribromide Building Blocks
Source: Molecules. 2022 Sep 23;27(19):6289. doi: 10.3390/molecules27196289 (PMC9571214; doi:10.3390/molecules27196289)
Supplement: Supplementary file 1 [file molecules-27-06289-s001.zip]

Archive with 1 entries (1 files):
- molecules-1931951-supplementary new.pdf
